# Supplementary material for: Anti-inflammatory and analgesic effects of Kaihoujian throat spray, and therapeutic mechanism in acute pharyngitis: involvement of the NF-κB/COX-2 pathway and formula deconstruction strategy
Source: Front Pharmacol. 2025 Nov 21;16:1687046. doi: 10.3389/fphar.2025.1687046 (PMC12678347; doi:10.3389/fphar.2025.1687046)
Supplement: Supplementary file 1 [file DataSheet1.zip]

Archive with 19 entries (14 files):
- Original Images for Blots or Gels or Microscopy/
- Original Images for Blots or Gels or Microscopy/HE staining of rat pharyngeal tissue/
- Original Images for Blots or Gels or Microscopy/HE staining of rat pharyngeal tissue/A100.jpg
- Original Images for Blots or Gels or Microscopy/HE staining of rat pharyngeal tissue/AC 100.jpg
- Original Images for Blots or Gels or Microscopy/HE staining of rat pharyngeal tissue/AS 100.jpg
- Original Images for Blots or Gels or Microscopy/HE staining of rat pharyngeal tissue/Con100.jpg
- Original Images for Blots or Gels or Microscopy/HE staining of rat pharyngeal tissue/KHJ-H.jpg
- Original Images for Blots or Gels or Microscopy/HE staining of rat pharyngeal tissue/KHJ-L100.jpg
- Original Images for Blots or Gels or Microscopy/HE staining of rat pharyngeal tissue/KHJ-M100.jpg
- Original Images for Blots or Gels or Microscopy/HE staining of rat pharyngeal tissue/MC100.jpg
- Original Images for Blots or Gels or Microscopy/HE staining of rat pharyngeal tissue/Mod100.jpg
- Original Images for Blots or Gels or Microscopy/Original Images for Blots/
- Original Images for Blots or Gels or Microscopy/Original Images for Blots/COX-2/
- Original Images for Blots or Gels or Microscopy/Original Images for Blots/COX-2/COX-2 (1).Tif
- Original Images for Blots or Gels or Microscopy/Original Images for Blots/COX-2/COX-2 (2).Tif
- Original Images for Blots or Gels or Microscopy/Original Images for Blots/p-p65-p65/
- Original Images for Blots or Gels or Microscopy/Original Images for Blots/p-p65-p65/NF-kB p65.Tif
- Original Images for Blots or Gels or Microscopy/Original Images for Blots/p-p65-p65/p-NF-kB p65.Tif
- Original Images for Blots or Gels or Microscopy/Original Images for Blots/p-p65-p65/β-actin.Tif
